# Supplementary material for: Shedding light on the Ophel biome: the trans-Tethyan phylogeography of the sulfide shrimp Tethysbaena (Peracarida: Thermosbaenacea) in the Levant
Source: PeerJ. 2023 Dec 20;11:e16690. doi: 10.7717/peerj.16690 (PMC10748474; doi:10.7717/peerj.16690)
Supplement: Supplemental Information 1 [file peerj-11-16690-s001.fasta]

>OR790561.1_Tethysbaena_ophelicola
GGGAGCGCAAGCCCGGGACTCTTTGGATTTTATATACCAATGAGTACCCTGAGCGCATAT
ACCAGGACCCGAAAGATGGTGAACTATGCCTGATCAGGACGAAGCCAGGGGAAACTCTGG
TGGAGGTCCGCACTGGTTCTGACGTGCAAATCGATCAGACGAGTTGGGCATAGGGGCGAA
AGACTAATCGAACCATCTAGTAGCTGGTTCCCTCCGAAATTTCCCTCAGGATAGCTGGCA
CTTGGGAGGAGTTTCACCCTGTAAAGCTAACGATTAGGGTGATCGGGGGCGCAACGCCCT
CGAACCATTCTCGAACTCTAAATGGGTGAGAGGCTGGGCCTGCCAAATGGAGGTACTGGC
GTAGAATCCAGAGTGCCTAGTGGGCCATTTTTGGTAAGCAGAACTGGCGATGTGGGATGA
ACCAAGAGCCGGGCTAAGGTGCCAAAGGGGACGGTCATCAGATCCCAAGAAGGGTGTTGG
TCGCTATAGACAGCAGGGCGGTGGCCATGGAAGTCGGAATCCGCCAAGGAGTGTGTAACA
ACTCACCTGCCGAAGCGAGCAGCCCCTAAAATGGATGGCGCTAAAACGTCCCACCGATGC
CTGGCCGTTGGAGCAGGAGAGGCCTGCCAGAAGGCTCCTTCTTTGAAGATGAGTGGCAGG
ATACCTCGAAGCTCCAACGAGTAGGAGGGTCGCAGCAGTGGCGCTGAAGGGATTCAGGGT
GACCTGGCCTGGAGCCGCTGTTGGCGCAGATCTTGGTGGTAGTAGCAAA

>OR790562.1_Tethysbaena_ophelicola
TTTTTTTTAAAAAAAAGGGAGCGCAAGCCCGGGACTCTTTGGATTTTATATACCAATGAG
TACCCTGAGCGCATATACCAGGACCCGAAAGATGGTGAACTATGCCTGATCAGGACGAAG
CCAGGGGAAACTCTGGTGGAGGTCCGCACTGGTTCTGACGTGCAAATCGATCAGACGAGT
TGGGCATAGGGGCGAAAGACTAATCGAACCATCTAGTAGCTGGTTCCCTCCGAAATTTCC
CTCAGGATAGCTGGCACTTGGGAGGAGTTTCACCCTGTAAAGCTAACGATTAGGGTGATC
GGGGGCGCAACGCCCTCGAACCATTCTCGAACTCTAAATGGGTGAGAGGCTGGGCCTGCC
AAATGGAGGTACTGGCGTAGAATCCAGAGTGCCTAGTGGGCCATTTTTGGTAAGCAGAAC
TGGCGATGTGGGATGAACCAAGAGCCGGGCTAAGGTGCCAAAGGGGACGGTCATCAGATC
CCAAGAAGGGTGTTGGTCGCTATAGACAGCAGGGCGGTGGCCATGGAAGTCGGAATCCGC
CAAGGAGTGTGTAACAACTCACCTGCCGAAGCGAGCAGCCCCTAAAATGGATGGCGCTAA
AACGTCCCACCGATGCCTGGCCGTTGGAGCAGGAGAGGCCTGCCAGAAGGCTCCTTCTTT
GAAGATGAGTGGCAGGATACCTCGAAGCTCCAACGAGTAGGAGGGTCGCAGCAGTGGCGC
TGAAGGGATTCAGGGTGACCTGGCCTGGAGCCGCTGTTGGCGCAGATCTTGGTGGTAGTA
GCAAA

>OR790563.1_Tethysbaena_relicta
CGGGGGACGTGAGANCCCTCCGGGCGCAGTGAAGGCGAAGGCAGTGGGTGGCCTTGCGCG
GCCCACGGGCTGATCTGCTCCCGAGTGAGGGGGCGGCGCATGCCCGGGACTCCTCGGACT
TCAATTCCGGGGAGTACCTCGAGTGCACACGCCGGGACCCGAAAGATGGTGAACTATGCC
AGATCAGGACGAAGCCAGGGGAAACTCTGGTGGAGGTCCGCACTGGTTCTGACGTGCAAA
TCGATCAGACGAGTTTGGCATGGGGGCGAAAGACTAATCGAACCATCTAGTAGCTGGTTC
CCTCCGAAATTTCCCTCAGGATAGCTGGCGCTCGAGAGAGAGTTTCACCCCGTAAAGCCA
ACGATTAGGGTGATCGGGGGCGCAACGCCCTCGAACCATTCTCGAACTCTAAATGGGTGA
GAGGCCGGGCCTGCCTTGCGGAGGCTCTGGCATCGAATCCCGAGTGCCTGGTGGGCCATT
TTTGGTAAGCAGAACTGGCGATGTGGGATGAACCAAGAGCCGGGCTGAGGTGCCCAAGGG
GACGGTCATCAGATCCCAAGAAGGGTGTTGGTCGCTATAGACAGCAGGGCGGTGGCCATG
GAAGTCGGAACCCGCCAAGGAGTGTGTAACAACTCACCTGCCGAAGCGACCAGCCCCTAA
AATGGATGGCGCTGAAACGTCCTACCGATGCCCGGCCGTCGGGGCAGGGGAGGCCCGCCG
GAGGGCTCCGCTCGATGCGTGGCGGGTGACCTCGAGGCCCCGACGAGTAGGAGGGCCGTG
GCGGTGGCGCTGAAGGGAACCGGGGTGACCCGGCCTGGAGCTGCCGTCAGCGCAGATCTT
GGTGGTAGTAGCAAATAATCGAGATAGAACCTCGAGGACGG

>OR790564.1_Tethysbaena_relicta
CGGGGGACGTGAGAACCCTCCGGGCGCAGTGAAGGCGAAGGCAGTGGGTGGCCTTGCGCG
GCCCACGGGCTGATCTGCTCCCGAGTGAGGGGGCGGCGCATGCCCGGGACTCCTCGGACT
TCAATTCCGGGGAGTACCTCGAGTGCACACGCCGGGACCCGAAAGATGGTGAACTATGCC
AGATCAGGACGAAGCCAGGGGAAACTCTGGTGGAGGTCCGCACTGGTTCTGACGTGCAAA
TCGATCAGACGAGTTTGGCATGGGGGCGAAAGACTAATCGAACCATCTAGTAGCTGGTTC
CCTCCGAAATTTCCCTCAGGATAGCTGGCGCTCGAGAGAGAGTTTCACCCCGTAAAGCCA
ACGATTAGGGTGATCGGGGGCGCAACGCCCTCGAACCATTCTCGAACTCTAAATGGGTGA
GAGGCCGGGCCTGCCTTGCGGAGGCTCTGGCATCGAATCCCGAGTGCCTGGTGGGCCATT
TTTGGTAAGCAGAACTGGCGATGTGGGATGAACCAAGAGCCGGGCTGAGGTGCCCAAGGG
GACGGTCATCAGATCCCAAGAAGGGTGTTGGTCGCTATAGACAGCAGGGCGGTGGCCATG
GAAGTCGGAACCCGCCAAGGAGTGTGTAACAACTCACCTGCCGAAGCGACCAGCCCCTAA
AATGGATGGCGCTGAAACGTCCTACCGATGCCCGGCCGTCGGGGCAGGGGAGGCCCGCCG
GAGGGCTCCGCTCGATGCGTGGCGGGTGACCTCGAGGCCCCGACGAGTAGGAGGGCCGTG
GCGGTGGCGCTGAAGGGAACCGGGGTGACCCGGCCTGGAGCTGCCGTCAGCGCAGATCTT
GGTGGTAGTAGCAAATAATCGAGATAGAACCTCGA

>OR790565.1_Tethysbaena_relicta
GTGAGAACCCTCCGGGCGCAGTGAAGGCGAAGGCAGTGGGTGGCCTTGCGCGGCCCACGG
GCTGATCTGCTCCCGAGTGAGGGGGCGGCGCATGCCCGGGACTCCTCGGACTTCAATTCC
GGGGAGTACCTCGAGTGCACACGCCGGGACCCGAAAGATGGTGAACTATGCCAGATCAGG
ACGAAGCCAGGGGAAACTCTGGTGGAGGTCCGCACTGGTTCTGACGTGCAAATCGATCAG
ACGAGTTTGGCATGGGGGCGAAAGACTAATCGAACCATCTAGTAGCTGGTTCCCTCCGAA
ATTTCCCTCAGGATAGCTGGCGCTCGAGAGAGAGTTTCACCCCGTAAAGCCAACGATTAG
GGTGATCGGGGGCGCAACGCCCTCGAACCATTCTCGAACTCTAAATGGGTGAGAGGCCGG
GCCTGCCTTGCGGAGGCTCTGGCATCGAATCCCGAGTGCCTGGTGGGCCATTTTTGGTAA
GCAGAACTGGCGATGTGGGATGAACCAAGAGCCGGGCTGAGGTGCCCAAGGGGACGGTCA
TCAGATCCCAAGAAGGGTGTTGGTCGCTATAGACAGCAGGGCGGTGGCCATGGAAGTCGG
AACCCGCCAAGGAGTGTGTAACAACTCACCTGCCGAAGCGACCAGCCCCTAAAATGGATG
GCGCTGAAACGTCCTACCGATGCCCGGCCGTCGGGGCAGGGGAGGCCCGCCGGAGGGCTC
CGCTCGATGCGTGGCGGGTGACCTCGAGGCCCCGACGAGTAGGAGGGCCGTGGCGGTGGC
GCTGAAGGGAACCGGGGTGACCCGGCCTGGAGCTGCCGTCAGCGCAGATCTTGG
