# Supplementary material for: Shedding light on the Ophel biome: the trans-Tethyan phylogeography of the sulfide shrimp Tethysbaena (Peracarida: Thermosbaenacea) in the Levant
Source: PeerJ. 2023 Dec 20;11:e16690. doi: 10.7717/peerj.16690 (PMC10748474; doi:10.7717/peerj.16690)
Supplement: Supplemental Information 2 [file peerj-11-16690-s002.fasta]

>OR189199.1 Tethysbaena relicta
AGGATTAAGATTCCTCATCCGCTTAGAGCTGGGAACTCCAGGTTCACTAATTGGTAACGATCAAACTTATAATGTAATTGTAACAGCTCATGCTTTTGTGATAATTTTTTTCATAGTTATACCAATTTTAATTGGAGGGTTCGGAAATTGGCTAATCCCACTTATATTAGGAGCTCCAGACATAGCATTTCCTCGTCTCAATAATATAAGATTTTGACTTTTACCACCATCATTAACACTACTTACCTCAAGAGCTCTTACAGAAAGAGGAATTGGTACAGGATGAACAGTTTATCCGCCTTTAGCAGCAACTATTGCACACTCAGGAACAGCAGTAGATTTAGGAATTTTCTCTCTTCATTTAGCAGGAGCATCTTCCATCCTAGCTTCAATTAATTTTATAACAACAGTAATTAATATACGTTCAAAAGGAATTACCATAGATCGAGTCCCATTATTTGTGTGATCAGTGTTTATCACAACAATTTTACTTCTCTTGTCATTACCAGTTCTAGCTGGAGCTATTACTATACTCCTCACAGATCGAAATATTAACACATCATTTTTTGATCCTGCCGGAGGCGGAGACCCAATTTTATATCAACATCTATTTTGATTTTTTGGTCACCC-----------
>OR189200.1 Tethysbaena relicta
CAGGATTAAGATTCCTCATCCGCTTAGAGCTGGGAACTCCAGGTTCACTAATTGGTAACGATCAAACTTATAATGTAATTGTAACAGCTCATGCTTTTGTGATAATTTTTTTCATAGTTATACCAATTTTAATTGGAGGGTTCGGAAATTGGCTAATCCCACTTATATTAGGAGCTCCAGACATAGCATTTCCTCGTCTCAATAATATAAGATTTTGACTTTTACCACCATCATTAACACTACTTACCTCAAGAGCTCTTACAGAAAGAGGAATTGGTACAGGATGAACAGTTTATCCGCCTTTAGCAGCAACTATTGCACACTCAGGAACAGCAGTAGATTTAGGAATTTTCTCTCTTCATTTAGCAGGAGCATCTTCCATCCTAGCTTCAATTAATTTTATAACAACAGTAATTAATATACGTTCAAAAGGAATTACCATAGATCGAGTCCCATTATTTGTGTGATCAGTGTTTATCACAACAATTTTACTTCTCTTGTCATTACCAGTTCTAGCTGGAGCTATTACTATACTCCTCACAGATCGAAATATTAACACATCATTTTTTGATCCTGCCGGAGGCGGAGACCCAATTTTATATCAACATCTATTTTGATTTTTTGGTCACCC----------
>OR189201.1 Tethysbaena relicta
CAGGATTAAGATTCCTCATTCGCTTAGAGCTGGGAACTCCAGGTTCACTAATTGGTAACGATCAAACTTATAATGTAATTGTAACAGCTCATGCTTTTGTGATAATTTTTTTCATAGTTATACCAATTTTAATTGGAGGGTTCGGAAATTGGCTAATCCCACTTATATTAGGAGCTCCAGACATAGCTTTTCCTCGTCTCAATAATATAAGATTTTGACTTTTACCACCATCATTAACACTACTTACCTCAAGAGCTCTTACAGAAAGAGGAATTGGTACAGGATGAACAGTTTATCCGCCTTTAGCAGCAACTATTGCACACTCAGGAACAGCAGTAGATTTAGGAATTTTCTCTCTTCATTTAGCAGGAGCATCTTCCATCCTAGCTTCAATTAATTTTATAACAACAGTAATTAATATACGTTCAAAAGGAATTACCATAGATCGAGTTCCATTATTTGTGTGATCAGTGTTTATCACAACAATTTTACTTCTCTTGTCATTACCAGTTCTAGCTGGAGCTATTACTATACTCCTCACAGATCGAAATATTAACACATCATTTTTTGATCCTGCCGGAGGCGGAGACCCAATTTTATATCAACATCTATTTTGATTTTTTGGTCACCC----------
>OR189202.1 Tethysbaena ophelicola
GTAGGGTCTGGGTTAAGTGTAATTATTCGCTTAGAACTAGGTACGCCTGGCTCACTAATTGGTAATGATCAAATATATAATGTTATTGTTACAGCTCATGCATTTATTATAATTTTTTTTATAGTTATACCAATCCTTATTGGAGGATTTGGTAATTGACTTGTTCCACTAATACTTGGAGCTCCTGATATAGCATTTCCTCGTATAAATAACATAAGATTTTGACTTCTCCCTCCATCTCTTACACTTCTTACAATAAGAGGGTTAACAGAAAGGGGGATTGGAACAGGTTGAACAGTATACCCCCCTCTTTCAGCTACAATTGCCCACTCAGGTGCCGCCGTAGACCTTGGAATTTTTTCTCTTCATCTGGCTGGAGCCTCCTCAATTTTAGCCTCTATTAACTTTATAACAACTGTTATTAATATACGCTCTAAAGGTATAACTATAGACCGAGTCCCTCTATTTGTATGATCAGTATTTATCACTACAATTCTTCTTTTATTATCTCTACCTGTTCTTGCAGGTGCAATTACAATACTTCTTACAGACCGAAATATCAATACATCTTTTTTTGATCCCTCTGGGGGAGGAGACCCTATCTTGTATCAACATCTATTCTGATTTTTTGG---------
>OR189203.1 Tethysbaena ophelicola 2
GTATAGTAGGGTCTGGGTTAAGTGTAATTATTCGCTTAGAACTAGGTACGCCTGGCTCACTAATTGGTAATGATCAAATATATAATGTTATTGTTACAGCTCATGCATTTATTATAATTTTTTTTATAGTTATACCAATCCTTATTGGAGGATTTGGTAATTGACTTGTTCCACTAATACTTGGAGCTCCTGATATAGCATTTCCTCGTATAAATAACATAAGATTTTGACTTCTCCCTCCATCTCTTACACTTCTTACAATAAGAGGGTTAACAGAAAGGGGGATTGGAACAGGTTGAACAGTATACCCCCCTCTTTCAGCTACAATTGCCCACTCAGGTGCCGCCGTAGACCTTGGAATTTTTTCTCTTCATCTGGCTGGAGCCTCCTCAATTTTAGCCTCTATTAACTTTATAACAACTGTTATTAATATACGCTCTAAAGGTATAACTATAGACCGAGTCCCTCTATTTGTATGATCAGTATTTATCACTACAATTCTTCTTTTATTATCTCTACCTGTTCTTGCAGGTGCAATTACAATACTTCTTACAGACCGAAATATCAATACATCTTTTTTTGATCCCTCTGGGGGAGGAGACCCTATCTTGTATCAACATCTATTCTGATTTTTTGGTCAC
>OR189204.1 Tethysbaena ophelicola
AAAGATATTGGCACTCTCTATTTCATCTTTGGGGCTTGAGCAGGTATAGTAGGGTCTGGGTTAAGTGTAATTATTCGCTTAGAACTAGGTACGCCTGGCTCACTAATTGGTAATGATCAAATATATAATGTTATTGTTACAGCTCATGCATTTATTATAATTTTTTTTATAGTTATACCAATCCTTATTGGAGGATTTGGTAATTGACTTGTTCCACTAATACTTGGAGCTCCTGATATAGCATTTCCTCGTATAAATAACATAAGATTTTGACTTCTCCCTCCATCTCTTACACTTCTTACAATAAGAGGGTTAACAGAAAGGGGGATTGGAACAGGTTGAACAGTATACCCCCCTCTTTCAGCTACAATTGCCCACTCAGGTGCCGCCGTAGACCTTGGAATTTTTTCTCTTCATCTGGCTGGAGCCTCCTCAATTTTAGCCTCTATTAACTTTATAACAACTGTTATTAATATACGCTCTAAAGGTATAACTATAGACCGAGTCCCTCTATTTGTATGATCAGTATTTATCACTACAATTCTTCTTTTATTATCTCTACCTGTTCTTGCAGGTGCAATTACAATACTTCTTACAGACCGAAATATCAATACATCTTTTTTT-----------------
